# Supplementary material for: Visceral adipose tissue and osteoarthritis, a two-sample Mendelian randomized study
Source: Front Med (Lausanne). 2024 Jan 5;10:1324449. doi: 10.3389/fmed.2023.1324449 (PMC10799559; doi:10.3389/fmed.2023.1324449)
Supplement: Supplementary file 1 [file Data_Sheet_1.CSV]

	SNP	effect_allele	other_allele	eaf	beta	se	R2	F
1	rs10057588	A	G	0.692	0.014531806	0.002643093	9.00E-05	29.27185055
2	rs10182458	A	G	0.441	-0.02614085	0.002481117	0.000336915	109.5850328
3	rs10187101	T	C	0.712	-0.017220821	0.002584759	0.000121621	39.55014671
4	rs10423928	A	T	0.828	-0.032775687	0.003126013	0.00030598	99.52000428
5	rs10510025	T	C	0.634	0.016398533	0.00288773	0.000124799	40.58351246
6	rs10740991	C	G	0.854	-0.025669041	0.002758345	0.000164308	53.43385008
7	rs10756714	A	G	0.622	0.019681361	0.002498507	0.000182147	59.2361251
8	rs10773302	T	G	0.803	0.017215152	0.002798346	9.38E-05	30.49013219
9	rs10789334	A	G	0.915	-0.018469132	0.002957421	5.31E-05	17.25325829
10	rs10896012	T	C	0.863	-0.022403645	0.003007933	0.000118686	38.59538388
11	rs10938398	A	G	0.675	0.028359316	0.002504427	0.000352865	114.7749208
12	rs11030112	A	G	0.756	0.031328912	0.002647724	0.000362103	117.780834
13	rs11126734	A	C	0.654	-0.015360934	0.002499546	0.000106787	34.72566431
14	rs111363146	T	C	0.933	-0.019820586	0.003598695	4.91E-05	15.97076973
15	rs11150745	A	G	0.79	0.019426656	0.002664949	0.00012522	40.72039303
16	rs11161044	C	G	0.659	0.017309957	0.00316497	0.000134667	43.79306588
17	rs111610668	A	G	0.852	0.017000824	0.002557563	7.29E-05	23.70216405
18	rs11173521	T	G	0.398	0.014127177	0.002514364	9.56E-05	31.0990385
19	rs112108364	T	G	0.86	-0.017346135	0.002759729	7.25E-05	23.56017371
20	rs113211479	A	G	0.664	0.024395151	0.00252038	0.000265549	86.36639842
21	rs113866544	T	C	0.926	-0.036627543	0.004938617	0.00018386	59.79339691
22	rs114067739	A	C	0.975	-0.036585246	0.005725088	6.53E-05	21.21778343
23	rs11679338	T	C	0.716	0.017247647	0.002614467	0.000120982	39.34220592
24	rs117151227	T	C	0.977	0.061749657	0.00761145	0.000171365	55.72897017
25	rs117176448	C	G	0.963	-0.024785726	0.004202117	4.38E-05	14.23525997
26	rs11776713	T	C	0.626	0.015107302	0.002475172	0.000106869	34.7521167
27	rs11880870	A	G	0.321	0.018489216	0.002475513	0.000149019	48.46091519
28	rs11896591	A	G	0.638	-0.013700463	0.002487883	8.67E-05	28.19372654
29	rs11917587	A	G	0.484	0.014410201	0.002506277	0.000103721	33.72836412
30	rs12001634	A	T	0.531	-0.016126213	0.002623325	0.000129528	42.12146753
31	rs12101386	T	G	0.858	-0.016409133	0.003009755	6.56E-05	21.33489391
32	rs12103006	A	G	0.533	-0.016629118	0.002506285	0.000137662	44.76693892
33	rs12200046	T	C	0.932	0.021768573	0.003740515	6.01E-05	19.53106486
34	rs1225060	A	G	0.835	0.023159726	0.002779248	0.000147798	48.06362646
35	rs1229984	T	C	0.841	-0.049819224	0.008386423	0.000663769	215.9685407
36	rs12335914	C	G	0.616	0.016019593	0.00248858	0.000121407	39.48050617
37	rs12409875	A	G	0.644	-0.014310857	0.002473382	9.39E-05	30.53676482
38	rs12435171	A	G	0.388	-0.016249964	0.002739174	0.000125406	40.78096613
39	rs12459368	A	G	0.694	0.019853131	0.00279158	0.000167405	54.44107752
40	rs12477088	T	C	0.533	0.020347761	0.002516449	0.000206114	67.03196619
41	rs12632423	A	G	0.84	-0.02274199	0.004061118	0.000139023	45.20970445
42	rs12739999	A	G	0.616	0.021676646	0.003305477	0.000222293	72.29491444
43	rs13017207	A	G	0.716	-0.019643359	0.002534562	0.000156925	51.03241453
44	rs13062093	T	G	0.632	-0.019749243	0.002569193	0.000181424	59.00104347
45	rs13075615	T	C	0.931	-0.021721038	0.003472553	6.06E-05	19.71066779
46	rs13097150	T	C	0.699	0.015351432	0.002560652	9.92E-05	32.24776481
47	rs13192865	A	G	0.813	-0.018173221	0.00280148	0.000100421	32.65537477
48	rs13263674	A	G	0.861	-0.01705551	0.002737489	6.96E-05	22.64084866
49	rs13337177	T	G	0.791	-0.022823772	0.00324515	0.000172237	56.01282902
50	rs13393304	A	G	0.877	-0.04447051	0.003277381	0.000426657	138.7871792
51	rs1446585	A	G	0.19	0.016893744	0.002964428	8.78E-05	28.56562165
52	rs145350287	A	T	0.99	-0.04236318	0.006311249	3.55E-05	11.55427827
53	rs1454687	C	G	0.453	0.023007118	0.002475521	0.000262325	85.3176725
54	rs1474518	T	C	0.761	0.01811734	0.002933986	0.000119399	38.82740575
55	rs148168215	A	T	0.984	0.053239924	0.009410444	8.93E-05	29.02309932
56	rs1559678	T	C	0.441	-0.014851976	0.002527831	0.000108755	35.3656137
57	rs1591726	T	C	0.589	0.022329482	0.002654773	0.000241404	78.51169549
58	rs1652376	T	G	0.39	-0.020876764	0.002482933	0.000207372	67.44130499
59	rs17239176	T	C	0.896	0.01662068	0.002994465	5.15E-05	16.74080641
60	rs1724557	A	C	0.372	-0.015576561	0.00252496	0.000113364	36.86464617
61	rs17589357	T	C	0.937	0.019914353	0.003481648	4.68E-05	15.22467277
62	rs1762509	A	G	0.775	0.015699713	0.002624339	8.60E-05	27.95246231
63	rs17682873	T	C	0.924	0.019578024	0.003535739	5.38E-05	17.50498515
64	rs17770336	T	C	0.79	0.024723385	0.002640919	0.000202811	65.95768864
65	rs1834144	A	C	0.555	-0.018117555	0.002567779	0.000162137	52.72756084
66	rs1928496	T	C	0.746	0.021059876	0.00282664	0.000168079	54.66033075
67	rs2020942	T	C	0.745	0.0151581	0.002536368	8.73E-05	28.38827439
68	rs2102278	A	G	0.455	-0.015694994	0.002656894	0.000122169	39.72815138
69	rs215628	T	C	0.398	-0.015755115	0.00255008	0.000118947	38.68026752
70	rs2172131	T	C	0.706	0.016870677	0.002511512	0.000118154	38.42230887
71	rs217669	T	C	0.642	-0.017486178	0.002783103	0.000140552	45.70713288
72	rs2253310	C	G	0.47	-0.020934206	0.002563213	0.000218332	71.00625941
73	rs2285640	A	G	0.592	-0.019965972	0.002476944	0.000192572	62.62698667
74	rs2304608	A	C	0.701	0.029859527	0.00340771	0.000373753	121.5717009
75	rs2448916	A	C	0.472	-0.014048292	0.002549769	9.84E-05	31.98753579
76	rs245775	A	G	0.759	-0.019589582	0.002789058	0.000140391	45.65467145
77	rs2472297	T	C	0.934	0.016565676	0.002794738	3.38E-05	11.00117114
78	rs247975	T	C	0.631	-0.01438642	0.002488948	9.64E-05	31.34138215
79	rs2481665	T	C	0.813	0.017841763	0.002490353	9.68E-05	31.47493285
80	rs2499468	A	C	0.775	0.015628562	0.002604866	8.52E-05	27.69965413
81	rs2537621	C	G	0.676	0.014624639	0.002571631	9.37E-05	30.46616542
82	rs254024	T	G	0.583	0.015586956	0.002495234	0.000118129	38.41436196
83	rs264932	A	G	0.825	0.013945589	0.002533156	5.62E-05	18.26018609
84	rs2667761	T	C	0.492	0.015918151	0.002584083	0.000126661	41.18927586
85	rs2678204	T	G	0.745	-0.023058537	0.00261484	0.000202018	65.69960903
86	rs2730806	A	T	0.439	-0.016460002	0.002482584	0.00013345	43.39704903
87	rs2744973	T	C	0.591	0.021408432	0.002696051	0.00022157	72.05959806
88	rs2799465	T	C	0.711	-0.021307485	0.003663412	0.000186579	60.67753837
89	rs2804477	A	G	0.849	0.02107152	0.003613823	0.000113843	37.02038243
90	rs2926614	T	C	0.764	-0.022405317	0.003232399	0.000181025	58.87097955
91	rs2926864	A	G	0.813	0.017481246	0.002623611	9.29E-05	30.21567961
92	rs2962082	A	G	0.614	-0.015354665	0.002487558	0.000111755	36.34126111
93	rs329124	A	G	0.538	0.013781867	0.002514395	9.44E-05	30.70410613
94	rs34431565	T	G	0.967	-0.033976397	0.00591315	7.37E-05	23.95753586
95	rs34811474	A	G	0.926	-0.019088773	0.002927015	4.99E-05	16.2381112
96	rs35060985	A	G	0.701	0.023354219	0.002674861	0.000228639	74.35913014
97	rs35697587	A	G	0.407	-0.016689583	0.002477266	0.000134453	43.72336312
98	rs35972789	A	C	0.99	-0.039582024	0.006481106	3.10E-05	10.08694732
99	rs362307	T	C	0.972	0.028695542	0.004787044	4.48E-05	14.57430038
100	rs3759094	T	C	0.733	-0.015212589	0.002627526	9.06E-05	29.45614654
101	rs3774063	T	C	0.959	0.023816885	0.004106385	4.46E-05	14.50463638
102	rs3784692	T	C	0.463	0.024385394	0.002530976	0.000295696	96.17415036
103	rs3787075	C	G	0.695	-0.017758134	0.002621904	0.000133693	43.47628803
104	rs3791687	A	T	0.692	-0.019127773	0.002972853	0.000155961	50.71874014
105	rs3803253	A	G	0.797	-0.016287822	0.002728952	8.58E-05	27.91468692
106	rs3826408	T	C	0.613	0.014335911	0.00248473	9.75E-05	31.70877555
107	rs3843540	T	C	0.598	0.025588101	0.003486998	0.000314799	102.389442
108	rs3943933	A	T	0.427	0.016587918	0.002478311	0.000134647	43.78645913
109	rs40067	A	G	0.738	-0.024457105	0.003314171	0.000231312	75.22865688
110	rs4073582	A	G	0.834	-0.017506412	0.002581974	8.49E-05	27.59436305
111	rs4148866	T	C	0.603	0.015278393	0.002517242	0.000111762	36.34350451
112	rs4239060	A	G	0.865	-0.025590789	0.003182911	0.000152949	49.73919449
113	rs4399192	T	G	0.726	-0.01778339	0.002956892	0.000125819	40.91532686
114	rs4402589	T	G	0.454	-0.026272698	0.002494614	0.000342206	111.306769
115	rs4419475	A	T	0.418	-0.013869103	0.002519736	9.36E-05	30.43348942
116	rs4482463	A	C	0.778	-0.03617955	0.004715118	0.000452157	147.0856812
117	rs4500930	T	C	0.632	0.017080381	0.002607658	0.000135703	44.1300108
118	rs4558773	A	G	0.716	0.017228737	0.002575583	0.000120717	39.25597468
119	rs4562625	C	G	0.666	0.01498732	0.002542638	9.99E-05	32.4957936
120	rs4807179	A	G	0.394	0.014608927	0.002577719	0.000101914	33.14094108
121	rs4808762	T	C	0.791	-0.028893213	0.002730018	0.000276022	89.77376292
122	rs4809221	A	G	0.652	0.01460691	0.002639886	9.68E-05	31.48478177
123	rs4842920	T	G	0.882	-0.015406747	0.002760117	4.94E-05	16.06604734
124	rs4872376	T	C	0.552	0.013799251	0.002481078	9.42E-05	30.62556529
125	rs4929923	T	C	0.533	-0.017975762	0.002588218	0.00016086	52.31228186
126	rs496072	T	C	0.295	0.013920398	0.002520739	8.06E-05	26.2098499
127	rs538656	T	G	0.724	0.045344859	0.002917506	0.000821739	267.4089094
128	rs539515	A	C	0.805	-0.037988852	0.003051775	0.000453078	147.3854916
129	rs55726687	A	G	0.848	0.02267325	0.00303593	0.000132525	43.09626587
130	rs55742087	T	C	0.847	-0.023318082	0.003207701	0.000140926	45.82862094
131	rs55769038	A	G	0.372	0.015855465	0.002524671	0.00011746	38.19677137
132	rs55911231	T	C	0.559	0.014803237	0.00252001	0.000108042	35.13385432
133	rs56094641	A	G	0.771	-0.064693181	0.002521759	0.001477872	481.2428265
134	rs56356382	T	C	0.795	0.021675528	0.003156004	0.000153141	49.80144721
135	rs57241669	A	G	0.812	0.02574615	0.004686238	0.00020238	65.81751182
136	rs577525	T	C	0.403	-0.017668256	0.002498172	0.000150209	48.84803222
137	rs58120873	A	G	0.938	-0.024818935	0.004462508	7.16E-05	23.29737645
138	rs59066241	T	G	0.767	-0.021191991	0.003872005	0.000160518	52.20109513
139	rs60377014	T	C	0.882	-0.020335323	0.003467993	8.61E-05	27.99014937
140	rs6096886	A	G	0.827	0.028390231	0.003156081	0.000230632	75.00750654
141	rs61537964	C	G	0.857	0.023084502	0.004003382	0.000130613	42.4746391
142	rs61813293	T	G	0.953	0.023662033	0.003525763	5.02E-05	16.30916561
143	rs61903695	A	G	0.854	-0.016831236	0.002838617	7.06E-05	22.97145565
144	rs61910767	T	C	0.946	-0.022871978	0.00333471	5.34E-05	17.37923467
145	rs62024481	T	C	0.845	-0.017694373	0.003099187	8.20E-05	26.66916833
146	rs62084234	A	G	0.703	-0.025467412	0.003125296	0.000270839	88.08746911
147	rs62104473	T	C	0.832	0.019245083	0.002645912	0.000103539	33.66915703
148	rs62183012	T	C	0.879	0.016234134	0.002736075	5.61E-05	18.22938158
149	rs62190394	T	C	0.724	0.021935414	0.0026682	0.000192296	62.53712763
150	rs62261725	A	G	0.711	0.021447962	0.002648059	0.000189047	61.48040305
151	rs62262093	T	C	0.365	-0.029925739	0.002477256	0.000415132	135.0366869
152	rs62413414	T	C	0.927	0.0197668	0.003436054	5.29E-05	17.19544372
153	rs62473743	A	G	0.734	0.019795014	0.003415677	0.00015301	49.75891124
154	rs62477685	A	T	0.554	0.019495789	0.002508772	0.000187826	61.08336088
155	rs6433243	T	C	0.649	0.016183174	0.002596073	0.000119319	38.80128717
156	rs6536575	T	C	0.494	-0.014074916	0.002485072	9.90E-05	32.20528837
157	rs653958	A	G	0.684	-0.018684232	0.002565698	0.000150912	49.07658353
158	rs66679256	T	C	0.556	0.018498895	0.002497369	0.000168958	54.94621863
159	rs669696	A	C	0.714	-0.024239783	0.002517888	0.000239967	78.04426928
160	rs6739755	A	G	0.708	0.022714138	0.002541235	0.000213323	69.37713703
161	rs67463976	C	G	0.511	0.016257192	0.002508398	0.000132084	42.95297862
162	rs684214	T	C	0.77	0.017915675	0.002758728	0.000113688	36.96999389
163	rs7021721	C	G	0.723	-0.015436678	0.002738874	9.54E-05	31.0371832
164	rs7035637	A	G	0.667	0.018669403	0.002819776	0.000154832	50.35159891
165	rs704061	T	C	0.501	-0.016451913	0.00249031	0.000135332	44.00934933
166	rs7132908	A	G	0.748	0.025531303	0.002546892	0.000245741	79.92265914
167	rs7156625	A	G	0.805	0.026865091	0.002980413	0.000226588	73.69204871
168	rs7165759	A	G	0.728	-0.017496348	0.002706758	0.000121234	39.42419588
169	rs71658797	A	T	0.971	0.034701146	0.003784785	6.78E-05	22.05207221
170	rs719802	T	C	0.493	0.017378811	0.00254021	0.000150982	49.09934111
171	rs72663503	T	C	0.882	0.020886958	0.00295812	9.08E-05	29.52946025
172	rs72892910	T	G	0.82	0.036155501	0.00330421	0.000385891	125.5214183
173	rs72995085	T	C	0.909	0.02147882	0.003248024	7.63E-05	24.81843259
174	rs73033486	A	G	0.905	0.020664765	0.003727786	7.34E-05	23.87701908
175	rs7308188	T	C	0.554	0.018700945	0.002854495	0.000172823	56.20330848
176	rs73213484	A	T	0.839	0.021092519	0.003587784	0.000120192	39.08517189
177	rs7324067	T	C	0.775	-0.016532813	0.002903664	9.53E-05	30.99803887
178	rs74934567	A	G	0.882	0.021981645	0.003410637	0.000100578	32.7061741
179	rs7498665	A	G	0.739	-0.026913788	0.002528198	0.000279425	90.88057355
180	rs754635	C	G	0.766	-0.023016434	0.003890067	0.000189911	61.76156299
181	rs7550711	T	C	0.988	0.061532622	0.007866541	8.98E-05	29.19463943
182	rs7586854	T	C	0.398	-0.014489761	0.00248609	0.000100608	32.7160447
183	rs76040172	A	G	0.935	-0.0450907	0.005505258	0.000247132	80.37506801
184	rs76111507	T	C	0.989	-0.07537942	0.006567934	0.00012363	40.203452
185	rs76327888	T	G	0.71	0.022949627	0.003286813	0.000216889	70.5369867
186	rs7649970	T	C	0.88	0.025485346	0.003790543	0.000137175	44.60870899
187	rs7654647	A	T	0.7	-0.015544534	0.002519704	0.000101486	33.00151485
188	rs7724430	A	C	0.47	0.013926757	0.002503373	9.66E-05	31.42177975
189	rs7773094	T	C	0.738	0.017652909	0.003097587	0.000120509	39.18841038
190	rs778094	A	G	0.342	-0.014975339	0.002514027	0.000100933	32.8219403
191	rs7788950	A	G	0.811	-0.017485463	0.003207391	9.37E-05	30.47843958
192	rs7822494	T	C	0.549	0.016236846	0.0024861	0.000130552	42.45452838
193	rs7845090	A	G	0.641	-0.020056041	0.002752647	0.000185128	60.20580851
194	rs7849553	A	C	0.593	-0.014133191	0.002492106	9.64E-05	31.35353583
195	rs7864091	A	G	0.828	0.018599237	0.003353369	9.85E-05	32.04106363
196	rs78719460	A	G	0.864	0.015897527	0.002675939	5.94E-05	19.31313064
197	rs7893571	T	G	0.796	0.017854819	0.002631778	0.000103534	33.66775789
198	rs7942037	C	G	0.711	-0.016889174	0.002577369	0.000117223	38.11976948
199	rs7982447	T	C	0.702	-0.020753935	0.003080673	0.000180212	58.60675054
200	rs8015400	A	C	0.553	0.019945799	0.002650134	0.000196682	63.96406369
201	rs8074454	C	G	0.706	0.017448273	0.002638187	0.000126382	41.09858856
202	rs809955	A	G	0.646	-0.015842556	0.002573445	0.000114793	37.32941882
203	rs8103728	C	G	0.618	-0.01524372	0.002642752	0.000109714	35.67767168
204	rs879620	T	C	0.344	0.020561428	0.002557539	0.000190809	62.05357307
205	rs916289	T	C	0.714	-0.013815035	0.002499555	7.79E-05	25.3464515
206	rs9277979	T	C	0.882	0.023071907	0.003227461	0.000110802	36.03137125
207	rs9304665	A	T	0.521	0.016543519	0.002932977	0.000136603	44.42254596
208	rs9320823	T	C	0.689	-0.023204799	0.002531705	0.000230762	75.04997517
209	rs9358912	T	G	0.634	-0.024580788	0.002789118	0.000280409	91.20083876
210	rs9471333	T	C	0.548	-0.024393122	0.002487469	0.00029477	95.87312748
211	rs9512696	A	G	0.471	-0.014387859	0.002619757	0.000103157	33.54507892
212	rs9522285	A	G	0.716	0.018717098	0.002513678	0.000142475	46.33246017
213	rs9569934	T	C	0.773	-0.018832035	0.003201249	0.00012446	40.47333594
214	rs9641499	A	C	0.603	-0.01776751	0.002500591	0.000151144	49.15205632
215	rs9832402	A	G	0.685	0.016955973	0.002858389	0.000124073	40.34739826
216	rs9843340	T	C	0.931	0.022144713	0.00346929	6.30E-05	20.48714008
217	rs9925945	A	C	0.782	0.017495936	0.002837862	0.000104368	33.93892077
218	rs9989141	T	C	0.506	0.020101054	0.002580824	0.000201997	65.69282693
